# Supplementary material for: De novo prediction of cell-type complexity in single-cell RNA-seq and tumor microenvironments
Source: Life Sci Alliance. 2019 Jul 2;2(4):e201900443. doi: 10.26508/lsa.201900443 (PMC6607449; doi:10.26508/lsa.201900443)
Supplement: Supplementary file 1 [file LSA-2019-00443_TableS1.xlsx]

## Sheet: Sheet1
	Sample	Sub-sample	Accession	Reference	No. of genes	No. of cells	No. of patients
	PBMC			Zheng et al. 2017	11212	34289	1
	Pancreas		GSE84133	Baron et al. 2016	2454	1937	1
	Melanoma (cell culture)		GSE81383	Gerber et al. 2017	10619	307	3
	Immune cells (lung cancer)		GSE97168	Lavin et al. 2017	5106	1920	1
	Oligodendroglioma (IDH-O)		GSE70630	Tirosh et al. 2016b	15993	4347	6
	Astrocytoma (IDH-A)		GSE89567	Venteicher et al. 2017	17441	6306	10
	Melanoma		GSE72056	Tirosh et al. 2016a	16416	4622	19
	Immune cells (breast cancer)		GSE114724	Azizi et al. 2018	8793	7078	1
	Multiple myeloma	MGUS	GSE117156	Ledergor et al. 2018	1819	1152	1
		SMM			2110	1152	1
		MM			2187	3072	1
	HNSCC		GSE103322	Puram et al. 2017	17162	5902	18
	Biase		GSE57249	Biase et al. 2014	19123	49
	Yan		GSE36552	Yan et al. 2013	13994	90
	Goolam		E-MTAB-3321	Goolam et al. 2016	10521	124
	Deng		GSE45719	Deng et al. 2014	13001	259
	Pollen		SRP041736	Pollen et al. 2014	11931	301
	Kolodziejczyk		E-MTAB-2600	Kolodziejczyk et al. 2015	13091	704
